# Supplementary material for: Identification and clinical significance of somatic oncogenic mutations in epithelial ovarian cancer
Source: J Ovarian Res. 2021 Oct 6;14:129. doi: 10.1186/s13048-021-00876-z (PMC8496016; doi:10.1186/s13048-021-00876-z)
Supplement: Supplementary file 1 — Additional file 1. Summary of somatic oncogenic mutation status in 80 patients with epithelial ovarian cancer. [file 13048_2021_876_MOESM1_ESM.xlsx]

## Sheet: Sheet1
Summary of somatic oncogenic mutation status in 80 patients with epithelial ovarian cancer.
Gene	Nucleotide change	Amino Acid Change	RefSeq number	Genomic mutation ID	dbSNP	ClinVar Pathogenicity
TP53	c.306_306delC	p.Tyr103fs	NM_000546.5	COSV52664123
	c.329G>T	p.Arg110Leu	NM_000546.5	COSV52662399	rs11540654	Pathogenic/Likely pathogenic​
	c.380C>T	p.Ser127Phe	NM_000546.5	COSV52666031	rs730881999	Conflicting interpretations of pathogenicity​
	c.407A>C	p.Gln136Pro	NM_000546.5	COSV52782611	rs1567554216	Uncertain significance​
	c.452C>G	p.Pro151Arg	NM_000546.5	COSV52677206	rs1057520000
	c.526T>C	p.Cys176Arg	NM_000546.5	COSV52682539	rs786202962	Pathogenic/Likely pathogenic​
	c.527G>T	p.Cys176Phe	NM_000546.5	COSV52661329	rs786202962	Likely pathogenic
	c.527G>A	p.Cys176Tyr	NM_000546.5	COSV52660760	rs786202962	Pathogenic/Likely pathogenic​
	c.535C>T	p.His179Tyr	NM_000546.5	COSV52662617	rs587780070	Pathogenic/Likely pathogenic​
	c.536A>G	p.His179Arg	NM_000546.5	COSV52661712	rs1057519991	Conflicting interpretations of pathogenicity​
	c.574C>T	p.Gln192Ter	NM_000546.5	COSV52660737	rs866380588	Pathogenic​
	c.577C>T	p.His193Tyr	NM_000546.5	COSV52688299	rs876658468	Likely pathogenic​
	c.584T>C	p.Ile195Thr	NM_000546.5	COSV52664264	rs760043106	Pathogenic​
	c.584T>C	p.Ile195Thr	NM_000546.5	COSV52664264	rs760043106	Pathogenic​
	c.604C>T	p.Arg202Cys	NM_000546.5	COSV52891929	rs587780072	Conflicting interpretations of pathogenicity​
	c.614A>G	p.Tyr205Cys	NM_000546.5	COSV52665440	rs1057520007	Likely pathogenic​
	c.626_627delGA	p.Arg209fs	NM_000546.5	COSV52671587	rs1057517840	Pathogenic​
	c.658T>A	p.Tyr220Asn	NM_000546.5	COSV52700454	rs530941076	Conflicting interpretations of pathogenicity​
	c.659A>G	p.Tyr220Cys	NM_000546.5	COSV52661282	rs121912666	Pathogenic​
	c.659A>G	p.Tyr220Cys	NM_000546.5	COSV52661282	rs121912666	Pathogenic​
	c.710T>A	p.Met237Lys	NM_000546.5	COSV52682586	rs765848205	Likely pathogenic​
	c.722C>T	p.Ser241Phe	NM_000546.5	COSV52661688	rs28934573	Likely pathogenic​
	c.733G>A	p.Gly245Ser	NM_000546.5	COSV52661877	rs28934575	Pathogenic
	c.736A>G	p.Met246Val	NM_000546.5	COSV52664850	rs483352695	Pathogenic​
	c.743G>A	p.Arg248Gln	NM_000546.5	COSV52661580	rs11540652	Pathogenic
	c.764T>G	p.Ile255Ser	NM_000546.5	COSV52685038	rs876659675	Uncertain significance​
	c.814G>A	p.Val272Met	NM_000546.5	COSV52661812	rs121912657	Pathogenic
	c.818G>A	p.Arg273His	NM_000546.5	COSV52660980	rs28934576	Pathogenic
	c.838A>G	p.Arg280Gly	NM_000546.5	COSV52662754	rs753660142	Conflicting interpretations of pathogenicity​
	c.838A>G	p.Arg280Gly	NM_000546.5	COSV52662754	rs753660142	Conflicting interpretations of pathogenicity​
	c.839G>T	p.Arg280Ile	NM_000546.5	COSV52687987	rs121912660	Uncertain significance
	c.844C>T	p.Arg282Trp	NM_000546.5	COSV52662048	rs28934574	Pathogenic​
	c.844C>T	p.Arg282Trp	NM_000546.5	COSV52662048	rs28934574	Pathogenic​
	c.997_997delC	p.Arg333fs	NM_000546.5	COSV52736313
	c.1024C>T	p.Arg342Ter	NM_000546.5	COSV52665487	rs730882029	Pathogenic
PIK3CA	c.263G>A	p.Arg88Gln	NM_006218.2	COSV55874568	rs121913287	Pathogenic​
	c.263G>A	p.Arg88Gln	NM_006218.2	COSV55874568	rs121913287	Pathogenic​
	c.323G>A	p.Arg108His	NM_006218.2	COSV55873442	rs886042002	Conflicting interpretations of pathogenicity​
	c.325_327delGAA	p.Glu109del	NM_006218.2	COSV55874554	rs1724343994
	c.1258T>C	p.Cys420Arg	NM_006218.2	COSV55874020	rs121913272	Pathogenic
	c.1624G>A	p.Glu542Lys	NM_006218.2	COSV55873227	rs121913273	Pathogenic/Likely pathogenic​
	c.1624G>A	p.Glu542Lys	NM_006218.2	COSV55873227	rs121913273	Pathogenic/Likely pathogenic​
	c.1624G>A	p.Glu542Lys	NM_006218.2	COSV55873227	rs121913273	Pathogenic/Likely pathogenic​
	c.1624G>A	p.Glu542Lys	NM_006218.2	COSV55873227	rs121913273	Pathogenic/Likely pathogenic​
	c.1624G>A	p.Glu542Lys	NM_006218.2	COSV55873227	rs121913273	Pathogenic/Likely pathogenic​
	c.1633G>A	p.Glu545Lys	NM_006218.3	COSV55873239	rs104886003	Pathogenic/Likely pathogenic​
	c.1633G>A	p.Glu545Lys	NM_006218.2	COSV55873239	rs104886003	Pathogenic/Likely pathogenic​
	c.1635G>C	p.Glu545Asp	NM_006218.2	COSV55875881	rs121913275	Likely pathogenic​
	c.1633G>C	p.Glu545Gln	NM_006218.2	COSV55878227	rs104886003	Pathogenic/Likely pathogenic, drug response​
	c.1636C>A	p.Gln546Lys	NM_006218.3	COSV55873527	rs121913286	Pathogenic/Likely pathogenic​
	c.3127A>G	p.Met1043Val	NM_006218.2	COSV55879858	rs1057519936	Likely pathogenic​
	c.3139C>T	p.His1047Tyr	NM_006218.2	COSV55876499	rs121913281	Pathogenic​
	c.3140A>G	p.His1047Arg	NM_006218.2	COSV55873195	rs121913279	Pathogenic
	c.3140A>G	p.His1047Arg	NM_006218.2	COSV55873195	rs121913279	Pathogenic
	c.3140A>G	p.His1047Arg	NM_006218.2	COSV55873195	rs121913279	Pathogenic
	c.3140A>G	p.His1047Arg	NM_006218.2	COSV55873195	rs121913279	Pathogenic
	c.3140A>G	p.His1047Arg	NM_006218.3	COSV55873195	rs121913279	Pathogenic
KRAS	c.34G>A	p.Gly12Ser	NM_033360.3	COSV55497461	rs121913530	Pathogenic​
	c.34G>T	p.Gly12Cys	NM_033360.3	COSV55497469	rs121913530	Conflicting interpretations of pathogenicity​
	c.34G>T	p.Gly12Cys	NM_033360.3	COSV55497469	rs121913530	Conflicting interpretations of pathogenicity​
	c.35G>A	p.Gly12Asp	NM_033360.3	COSV55497369	rs121913529	Pathogenic​
	c.35G>A	p.Gly12Asp	NM_033360.3	COSV55497369	rs121913529	Pathogenic​
	c.35G>A	p.Gly12Asp	NM_033360.3	COSV55497369	rs121913529	Pathogenic​
	c.35G>A	p.Gly12Asp	NM_033360.3	COSV55497369	rs121913529	Pathogenic​
	c.35G>A	p.Gly12Asp	NM_033360.3	COSV55497369	rs121913529	Pathogenic​
	c.35G>T	p.Gly12Val	NM_033360.3	COSV55497419	rs121913529	Pathogenic
	c.35G>T	p.Gly12Val	NM_033360.3	COSV55497419	rs121913529	Pathogenic
	c.35G>T	p.Gly12Val	NM_033360.3	COSV55497419	rs121913529	Pathogenic
	c.35G>T	p.Gly12Val	NM_033360.3	COSV55497419	rs121913529	Pathogenic
	c.35G>T	p.Gly12Val	NM_033360.3	COSV55497419	rs121913529	Pathogenic
	c.35G>T	p.Gly12Val	NM_033360.3	COSV55497419	rs121913529	Pathogenic
	c.35G>T	p.Gly12Val	NM_033360.3	COSV55497419	rs121913529	Pathogenic
	c.35G>T	p.Gly12Val	NM_033360.3	COSV55497419	rs121913529	Pathogenic
	c.38G>A	p.Gly13Asp	NM_033360.3	COSV55497388	rs112445441	Pathogenic​
	c.182A>G	p.Gln61Arg	NM_033360.3	COSV55498739	rs121913240	Conflicting interpretations of pathogenicity​
	c.183A>C	p.Gln61His	NM_033360.3	COSV55498802	rs17851045	Pathogenic/Likely pathogenic​
PTEN	c.19G>T	p.Glu7Ter	NM_000314.4	COSV64288471	rs1554890335	Likely pathogenic​
	c.310_310delT	p.Cys105fs	NM_000314.4			Pathogenic​
	c.389G>C	p.Arg130Pro	NM_000314.4	COSV64288604	rs121909229	Pathogenic​
	c.517C>T	p.Arg173Cys	NM_000314.4	COSV64288569	rs121913293	Pathogenic​
	c.639_640insC	p.Gln214fs	NM_000314.4
	c.640C>T	p.Gln214Ter	NM_000314.4	COSV64290622	rs121909227	Pathogenic​
	c.962_963insA	p.Asn323fs	NM_000314.4	COSV64288845	rs121913291	Pathogenic​
	c.1003C>T	p.Arg335Ter	NM_000314.4	COSV64288687	rs121909231	Pathogenic​
CTNNB1	c.94G>A	p.Asp32Asn	NM_001904.3	COSV62687956	rs28931588	Likely pathogenic​
	c.98C>T	p.Ser33Phe	NM_001904.3	COSV62688300	rs121913400	Pathogenic/Likely pathogenic, other​
	c.100G>C	p.Gly34Arg	NM_001904.3	COSV62687931	rs121913399	Likely pathogenic​
	c.101G>A	p.Gly34Glu	NM_001904.3	COSV62688267	rs28931589	Pathogenic/Likely pathogenic, other​
	c.109T>C	p.Ser37Pro	NM_001904.3	COSV62688537	rs121913228	Likely pathogenic​
	c.110C>G	p.Ser37Cys	NM_001904.3	COSV62688281	rs121913403	Pathogenic/Likely pathogenic​
	c.110C>G	p.Ser37Cys	NM_001904.3	COSV62688281	rs121913403	Pathogenic/Likely pathogenic​
	c.110C>G	p.Ser37Cys	NM_001904.3	COSV62688281	rs121913403	Pathogenic/Likely pathogenic​
FBXW7	c.817G>T	p.Glu273Ter	NM_033632.3	COSV99660049
	c.1193C>T	p.Ser398Phe	NM_033632.3	COSV55915633
	c.1394G>A	p.Arg465His	NM_033632.3	COSV55891746	rs1057519895	Likely pathogenic​
	c.1394G>A	p.Arg465His	NM_033632.3	COSV55891746	rs1057519895	Likely pathogenic​
FGFR2	c.755C>G	p.Ser252Trp	NM_022970.3	COSV60638319	rs79184941	Pathogenic
	c.1640A>C	p.Asn547Thr	NM_022970.3		rs765658636
	c.1648A>C	p.Asn550His	NM_022970.3	COSV60640393	rs1057519045	Likely pathogenic​
	c.1648A>C	p.Asn550His	NM_022970.3	COSV60640393	rs1057519045	Likely pathogenic​
RB1	c.969A>C	p.Glu323Asp	NM_000321.2	COSV57317551
	c.2252C>A	p.Ser751Tyr	NM_000321.2	COSV57327007
APC	c.4348C>T	p.Arg1450Ter	NM_000038.5	COSV57321313	rs121913332	Pathogenic​
AKT1	c.49G>A	p.Glu17Lys	NM_001014431.1	COSV62571334	rs121434592	Uncertain significance
ATM	c.1027G>T	p.Glu343Ter	NM_000051.3
ERBB4	c.1015A>C	p.Thr339Pro	NM_005235.2
SMO	c.1882C>T	p.Arg628Trp	NM_005631.4		rs200477210
STK11	c.1016C>T	p.Pro339Leu	NM_000455.4		rs567896256	Uncertain significance​
FGFR1	c.541C>T	p.Pro181Ser	NM_001174067.1	COSV58333225	rs780153672
GNAQ	c.715C>A	p.Leu239Ile	NM_002072.4
FLT3	c.2500C>T	p.Arg834Ter	NM_004119.2	COSV54043574
CSF1R	c.911G>C	p.Ser304Thr	NM_005211.3
EZH2	c.1916A>C	p.Lys639Thr	NM_004456.4
VHL	c.376G>A	p.Asp126Asn	NM_000551.3	COSV56574120	rs104893831	Conflicting interpretations of pathogenicity​
